# Supplementary material for: A post-translational modification signature defines changes in soluble tau correlating with oligomerization in early stage Alzheimer’s disease brain
Source: Acta Neuropathol Commun. 2019 Dec 3;7:192. doi: 10.1186/s40478-019-0823-2 (PMC6892178; doi:10.1186/s40478-019-0823-2)
Supplement: Supplementary file 1 — Additional file 1: Table S1. List of iPSC-derived neurons used in the study. [file 40478_2019_823_MOESM1_ESM.xlsx]

## Sheet: Tabelle1
	Supplementary Table 1: List of iPSC-derived neurons used in the study.
	Line	iPSC generation	Sex	Donor Age	Age of Onset	Mutation	ApoE genotype	Cell line ID
	Ctrl1	Schoendorf et al, 2018	F	60	-	-	3/3	BIOMEDi001-A
	Ctrl2	Schoendorf et al, 2018	M	64	-	-	3/3	BIOMEDi002-A
	Ctrl3	StemBancc	F	67	-	-	N.A.	SFC840
	sAD1	Schoendorf et al, 2018	F	60	60	-	4/4	BIOMEDi005-A
	sAD2	Schoendorf et al, 2018	M	75	75	-	3/4	BIOMEDi006-A
	sAD3	StemBancc	F	N.A.	57	-	3/3	SFC039
	fAD1	StemBancc	M	N.A.	36	PSEN1 E185I	N.A.	SFC802
	fAD2	StemBancc	F	N.A.	N.A.	PSEN1 M146I	N.A.	SFC803
	fAD3	StemBancc	F	N.A.	47	PSEN1 Intron4Del	N.A.	SFC808
	fAD4	StemBancc	M	N.A.	49	APP V717I	N.A.	SFC809
